# Supplementary material for: Data on cost analysis of drilling mud displacement during drilling operation
Source: Data Brief. 2018 May 18;19:535–41. doi: 10.1016/j.dib.2018.05.075 (PMC5997905; doi:10.1016/j.dib.2018.05.075)
Supplement: Supplementary file 2 — Supplementary material [file mmc2.xlsx]

## Sheet: MUD VOL
				SPUD MUD
	S/N	SECTION		INTERNAL DIAMETER, ID	ID SQUARE	DEPTH (ft)	CONVERSION FACTOR	VOLUME OF MUD (bbl)
Conductor	1	SURFACE VOLUME						600
	2	24" CASING TO 400ft		24	576	400	1029	223.907
	3	16" OPEN HOLE TO 2000ft		16	256	1600	1029	398.056
	4	WASH OUT 20%	0.2					244.393
	5	LOSSES BEHIND CASING 20%	0.2					0
	6	PIT/TRANSIT LOSSES 5%	0.05					61.0982
	7	HOLE ENLARGEMENT 10%	0.1					39.8056
	8	TOTAL VOLUME (bbl)				2000		1567.26
				KCl / REVERSIBLE INVERT EMULSION MUD
	S/N	SECTION		INTERNAL DIAMETER, ID	ID SQUARE	DEPTH (ft)	CONVERSION FACTOR	VOLUME OF MUD
Top Hole	1	SURFACE VOLUME						600
Surface casing	2	24" CASING TO 400ft		24	576	400	1029	223.907
	3	16" OPEN HOLE TO 5010ft		16	256	4610	1029	1146.9
	4	WASH OUT 20%	0.2					394.161
	5	LOSSES BEHIND CASING 20%	0.2					394.161
	6	PIT/TRANSIT LOSSES 5%	0.05					98.5403
	7	HOLE ENLARGEMENT	0.1					114.69
	8	TOTAL VOLUME (bbl)				5010		2972.36
				POBM / REVERSIBLE INVERT EMULSION MUD
	S/N	SECTION		INTERNAL DIAMETER, ID	ID SQUARE	DEPTH (ft)	CONVERSION FACTOR	VOLUME OF MUD
Intermediate	1	SURFACE VOLUME						600
	2	13 3/8" CASING @ 5000ft		13.375	178.891	5010	1029	870.984
	3	12 1/4" OPEN HOLE TO 9386ft		12.25	150.062	4376	1029	638.167
	4	WASH OUT 20%	0.2					421.83
	5	LOSSES BEHIND CASING 20%	0.2					421.83
	6	PIT/TRANSIT LOSSES 5%	0.05					105.458
	7	HOLE ENLARGEMENT	0.1					63.8167
	8	TOTAL VOLUME (bbl)				9386		3122.08
				RESERVOIR FLUID
	S/N	SECTION		INTERNAL DIAMETER, ID	ID SQUARE	DEPTH (ft)	CONVERSION FACTOR	VOLUME OF MUD
	1	SURFACE VOLUME						600
	2	12 1/4" CASING @ 9386ft		12.25	150.062	9386	1029	1368.79
	3	8 1/2" OPEN HOLE TO 9516ft		8.5	72.25	127	1029	8.91715
	4	WASH OUT 20%	0.2					395.542
	5	LOSSES BEHIND CASING 20%	0.2					395.542
	6	PIT/TRANSIT LOSSES 5%	0.05					98.8854
	7	HOLE ENLARGEMENT	0.1					0.891715
	8	TOTAL VOLUME (bbl)				9513		2868.57

## Sheet: SUMMARY
	16" HOLE SECTION				REVERSIBLE MUD	REVERSIBLE MUD		13 3/8" HOLE SECTION			REVERSIBLE MUD	REVERSIBLE MUD		8 1/2" HOLE SECTION			REVERSIBLE MUD	REVERSIBLE MUD
	S/N	ITEMS	SPUD MUD	KCL/POLYMER MUD	IMPORTED BASE OIL	POLYTRIETHANOLAMINE BASE OIL		S/N	ITEMS	POBM	IMPORTED BASE OIL	POLYTRIETHANOLAMINE BASE OIL		S/N	ITEMS	POBM	IMPORTED BASE OIL	POLYTRIETHANOLAMINE BASE OIL
	1	TOTAL DEPTH, ft	2000	5010	5010	5010		1	TOTAL DEPTH, ft	9386	9386	9386		1	TOTAL DEPTH, ft	9386	9386	9386
	2	TOTAL VOLUME, bbl	1567.26	2972.36	2972.36	2972.36		2	TOTAL VOLUME, bbl	3121.82	3121.82	3121.82		2	TOTAL VOLUME, bbl	2868.9	2868.9	2868.9
	3	TOTAL COST OF MATERIAL, $	62632.6	267468	112858	82258.4		3	TOTAL COST OF MATERIAL, $	411067	397327	228857		3	TOTAL COST OF MATERIAL, $	232924	232924	232924
	4	COST/bbl, $	39.96	89.99	37.97	27.67		4	COST/bbl, $	131.68	127.27	73.31		4	COST/bbl, $	81.19	81.19	81.19
	5	COST/ft, $	31.32	53.39	22.53	16.42		5	COST/ft, $	43.8	42.33	24.38		5	COST/ft, $	24.48	24.48	24.48
	6	bbl/ft	1.28	1.69	1.69	1.69		6	bbl/ft	3.01	3.01	3.01		6	bbl/ft	3.32	3.32	3.32
	7	COST OF SWEEP AND SEAL PILL, $	10568.4	18542.5	18542.5	18542.5		7	COST OF SWEEP AND SEAL PILL, $	5669	5669	5669		7	COST OF SWEEP AND SEAL PILL, $	2361	2361	2361
	8	COST OF MUD DISPLACEMENT, $	0	0	0	0		8	COST OF MUD DISPLACEMENT, $	150433	0	0		8	COST OF MUD DISPLACEMENT, $	150433	0	0
	9	COST OF MUD CONDITIONING, $	5317.67	9876.58	9134.23	8234.87		9	COST OF MUD CONDITIONING, $	9876.58	9134.23	8234.87		9	COST OF MUD CONDITIONING, $	0	1789	1789
	10	TOTAL COST FOR THE SECTION, $	82158.5	304015	148580	117064		10	TOTAL COST FOR THE SECTION, $	589732	424811	255369		10	TOTAL COST FOR THE SECTION, $	398081	249438	249438
								13 3/8" HOLE SECTION			REVERSIBLE MUD	REVERSIBLE MUD
	16" HOLE SECTION				REVERSIBLE MUD	REVERSIBLE MUD		S/N	ITEMS	POBM	IMPORTED BASE OIL	POLYTRIETHANOLAMINE BASE OIL
	S/N	ITEMS	SPUD MUD	KCL/POLYMER MUD	IMPORTED BASE OIL	POLYTRIETHANOLAMINE BASE OIL		1	TOTAL COST FOR THE SECTION, $	589732	424811	255369
	1	TOTAL COST FOR THE SECTION, $	82158.5	304015	148580	117064
								13 3/8" HOLE SECTION			REVERSIBLE MUD	REVERSIBLE MUD
	16" HOLE SECTION				REVERSIBLE MUD	REVERSIBLE MUD		S/N	ITEMS	POBM	IMPORTED BASE OIL	POLYTRIETHANOLAMINE BASE OIL
	S/N	ITEMS	SPUD MUD	KCL/POLYMER MUD	IMPORTED BASE OIL	POLYTRIETHANOLAMINE BASE OIL		1	COST/bbl, $	131.68	127.27	73.31
	1	COST/bbl, $	39.96	89.99	37.97	27.67
	16" HOLE SECTION				REVERSIBLE MUD	REVERSIBLE MUD
	S/N	ITEMS	SPUD MUD	KCL/POLYMER MUD	IMPORTED BASE OIL	POLYTRIETHANOLAMINE BASE OIL		13 3/8" HOLE SECTION			REVERSIBLE MUD	REVERSIBLE MUD
	2	COST/ft, $	31.32	53.39	22.53	16.42		S/N	ITEMS	POBM	IMPORTED BASE OIL	POLYTRIETHANOLAMINE BASE OIL
		`						1	COST/ft	43.8	42.33	24.38

## Sheet: Input
		Depth (ft)	Total depth (ft)	Open hole (inches)	I.D (inches)
	Conductor	400	400	24	24
	Surface casing	1600	2000	16	16
	Surface casing	3010	5010	16	16
	Intermediate casing	4376	9386	12.25	13.375
	Production casing	127	9513	8.5	12.25
	SURFACE VOLUME	600	bbl
	CONVERSION FACTOR (ft - bbl)	1029
4	WASH OUT 20%	0.2
5	LOSSES BEHIND CASING 20%	0.2
6	PIT/TRANSIT LOSSES 5%	0.05
7	HOLE ENLARGEMENT	0.1

## Sheet: Cost
		SPUD	KCl	POBM	RIEBM	Drill-in	Spud 2	KCl 2	POBM 1
	Conversion (lb/bbl to kg/sxs)
	Number of 50kg per sxs	55	50	50	50	55	55	55	55
	Unit conversion	1450	1450	1450	1450	1450	1450	1450	1450
	Weight of bag	50	50	25	25	25	8.5	10.25	5
	Product	Function	Conc.: lbs/bbl
	Bentonite	Viscosifier
	Caustic Soda	pH control
	Soda Ash	Supresses calcium
	Ultaseal	Fluid loss control
	Mica medium	Fluid loss control
	CMC HV	Viscosifier
	CMC LV	Filter loss control
	CaCO3 Fine/Medium	Bridging agent		8 to 10
	Drilling Detergent	Surfactant		.005 to .01
	Barite	Density	As required
	Spud Mud
	PRODUCTS	UNIT SIZE (kg)	COST/UNIT (USD)					PRODUCT	UNIT SIZE (kg)	COST/UNIT (USD)
	Bentonite (1mt)	1000	605					CMC HV	25	124
	Caustic Soda	25	75					CaCO3 Fine	50	21
	Soda Ash	25	32					CaCO3 Medium	50	21
	CMC HV	25	124					Ultra Seal	25	100
	CaCO3 Fine	50	21					Mica Fine	25	36.3
	CMC LV	25	124
	Drilling Surfactant	55	945					Total Cost
	Ultra Seal	25	100
	Mica	25	36.3
	KCl Mud
	PRODUCTS	UNIT SIZE (kg)	COST/UNIT (USD)					PRODUCT	UNIT SIZE (kg)	COST/UNIT (USD)
	Bentonite (1mt)	1000	605					CMC HV	25	124
	Caustic Soda	25	75					CaCO3 Fine	50	21
	Soda Ash	25	32					CaCO3 Medium	50	21
	PAC-R	25	150					Ultra Seal	25	100
	Borhamyl Starch	25	62.5					Soltex	25	108
	PAC-L	25	150					Mica Fine	25	36.3
	XCD Polymer	25	312
	KCl (1mt)	1000	1450					Total Cost
	CaCO3 F/M	50	21
	Soltex	25	108
	Surfactant (gal)	55	945
	Mica Fine	25	36.3
	Ultra Seal LCM	25	100
	Barite (1mt)	1000	400
	Paraffin (bbl)	1	266.65
	POBM
	PRODUCT	UNIT SIZE	UNIT PRICE (USD)					PRODUCTS	UNIT SIZE (kg)	COST/ UNIT (USD)	CONCENTRATION (ppb)	UNITS	TOTAL COST (USD)
	EDC 99 DW (1 bbl)	1	266.65					CaCO3 Fine	50	21	20	91	1911
	Primary Emulsifier (gal)	55	535					CaCO3 Medium	50	21	10	46	966
	Secondary Emulsifier (gal)	55	715					Soltex	25	108	4	37	432
	Organophilic Clay (kg)	25	88					OBM LCM (lb)	50	59	4	40	2360
	Lime (kg)	25	13.5
	Soltex (kg)	25	108					Total Cost					5669
	CaCO3 F/M (kg)	50	21
	Barite (mt)	1000	400
	Calcium Chloride (kg)	25	24.35
	Rheology Modifier (gal)	55	810
	Wetting Agent (kg)	55	590
	Fresh water (1 bbl)	1	0
	RIEBM (16" hole)	Imported						RIEBM (16" hole)	Local
	PRODUCT	UNIT SIZE	UNIT PRICE (USD)					PRODUCT	UNIT SIZE	UNIT PRICE (USD)
	Imported Base Oil (bbl)	1	266.65					Polytriethanolamine Base Oil (bbl)	1	96.65
	Primary Emulsifier (kg)	25	15					Primary Emulsifier (kg)	25	15
	Secondary Emulsifier (gal)	55	295					Secondary Emulsifier (gal)	55	295
	Lime (kg)	25	13.5					Lime (kg)	25	13.5
	Soltex (kg)	25	108					Soltex (kg)	25	108
	CaCO3 F/M (kg)	50	21					CaCO3 F/M (kg)	50	21
	Barite (1 mt)	1000	400					Barite (1 mt)	1000	400
	Calcium Chloride (kg)	25	24.35					Calcium Chloride (kg)	25	24.35
	Rheology Modifier (gal)	55	810					Rheology Modifier (gal)	55	810
	Wetting Agent (kg)	55	590					Wetting Agent (kg)	55	590
	Fresh water (bbl)	1	0					Fresh water (bbl)	1	0
	RIEBM (12.25" hole)	Imported						RIEBM (12.25" hole)	Local
	PRODUCT	UNIT SIZE	UNIT PRICE (USD)					PRODUCT	UNIT SIZE	UNIT PRICE (USD)
	Imported Base Oil (bbl)	1	266.65					Polytriethanolamide	1bbl	96.65
	Primary Emulsifier (kg)	25	15					Primary Emulsifier	25kg	15
	Secondary Emulsifier (gal)	55	295					Secondary Emulsifier	55gal	295
	Organophilic Clay (kg)	25	88					Organophilic Clay	25kg	88
	Lime (kg)	25	13.5					Lime	25kg	13.5
	Soltex (kg)	25	108					Soltex	25kg	108
	CaCO3 F/M (kg)	50	21					CaCO3 F/M	50kg	21
	Barite (1 mt)	1000	400					Barite	mt	400
	Calcium Chloride (kg)	25	24.35					Calcium Chloride	25kg	24.35
	Rheology Modifier (gal)	55	810					Rheology Modifier	55gal	810
	Wetting Agent (kg)	55	590					Wetting Agent	55kg	590
	Fresh water (bbl)	1	0					Fresh water	1bbl	0
	8.5" hole
	PRODUCT	UNIT (kg)	UNIT COST ($)
	Caustic Soda	25	75
	Soda Ash	25	32
	Thixsal	25	620
	KCl	1000	1450
	FLC	25	198
	CaCO3 (Fine& Medium)	50	21
	XCD Polymer	25	312
	Plugsal	25	63
	Total Cost
	Cost/bbl
	Cost/ft
	bbl/ft

## Sheet: CpSX
	Spud Mud
	PRODUCTS	UNIT SIZE (kg)	COST/UNIT (USD)	CONC.: lbs/bbl	UNITS	TOTAL COST (USD)		PRODUCT	UNIT SIZE	COST/UNIT (USD)	CONCENTRATION (ppb)	UNITS	TOTAL COST (USD)
	Bentonite (1mt)	1000	605	25	33	19965		CMC HV	25	124	3	27	3348
	Caustic Soda	25	75	0.25	14	1050		CaCO3 Fine	50	21	30	135	2835
	Soda Ash	25	32	0.25	14	448		CaCO3 Medium	50	21	20	90	1890
	CMC HV	25	124	2	106	13144		Ultra Seal	25	100	2	18	1800
	CaCO3 Fine	50	21	9	238	4998		Mica Fine	25	36.3	2	18	653.4
	CMC LV	25	124	2	106	13144
	Drilling Surfactant	55	945	0.5	12	11340		Total Cost					10526.4
	Ultra Seal	25	100	2	106	10600
	Mica	25	36.3	2	106	3847.8
	Total Cost (USD)					78536.8
	Total volume (bbl)					1567.26
	MD (ft)					2000
	Cost/bbl					50.1109
	Cost/ft					39.2684
	bbl/ft					0.78363
	KCl Mud
	PRODUCTS	UNIT SIZE (kg)	COST/UNIT (USD)	CONC.: lbs/bbl (confirm)	UNITS	TOTAL COST (USD)		PRODUCT	UNIT SIZE (kg)	COST/UNIT (USD)	CONCENTRATION (ppb)	UNITS	TOTAL COST (USD)
	Bentonite (1mt)	1000	605	18	27	16335		CMC HV	25	124	3	33	4092
	Caustic Soda	25	75	0.25	15	1125		CaCO3 Fine	50	21	20	109	2289
	Soda Ash	25	32	0.25	15	480		CaCO3 Medium	50	21	20	109	2289
	PAC-R	25	150	1	58	8700		Ultra Seal	25	100	5	55	5500
	Borhamyl Starch	25	62.5	3	174	10875		Soltex	25	108	2	22	2376
	PAC-L	25	150	1	58	8700		Mica Fine	25	36.3	5	55	1996.5
	XCD Polymer	25	312	0.75	44	13728
	KCl (1mt)	1000	1450	21	31	44950		Total Cost					18542.5
	CaCO3 F/M	50	21	10	290	6090
	Soltex	25	108	4	232	25056
	Surfactant (gal)	55	945	0.5	14	13230
	Mica Fine	25	36.3	2	116	4210.8
	Ultra Seal LCM	25	100	2	116	11600
	Barite (1mt)	1000	400	50	73	29200
	Paraffin (bbl)	25	266.65	1	58	15465.7
	Total Cost (USD)					209746
	Total volume (bbl)					2972.36
	MD (ft)					5010
	Cost/bbl					70.5653
	Cost/ft					41.8654
	bbl/ft					0.593285
	POBM
	PRODUCT	UNIT SIZE	UNIT PRICE (USD)	CONC.: ppb/bbl	Sxs/drm/bbl	TOTAL COST (USD)		PRODUCTS	UNIT SIZE (kg)	COST/ UNIT (USD)	CONCENTRATION (ppb)	UNITS	TOTAL COST (USD)
0.5	EDC 99 DW (1 bbl)	0.5	266.65	0.64	928	247451		CaCO3 Fine	50	21	20	16	1911
4	Primary Emulsifier (gal)	220	535	6	20	10700		CaCO3 Medium	50	21	10	80	966
4	Secondary Emulsifier (gal)	220	715	3	10	7150		Soltex	25	108	4	53	432
1	Organophilic Clay (kg)	25	88	8	232	20416		OBM LCM (lb)	50	59	4	11	2360
1	Lime (kg)	25	13.5	4	116	1566
1	Soltex (kg)	25	108	4	116	12528		Total Cost					5669
1	CaCO3 F/M (kg)	50	21	8	116	2436
1	Barite (mt)	1000	400	219	159	63600
1	Calcium Chloride (kg)	25	24.35	30	870	21184.5
4	Rheology Modifier (gal)	220	810	1	4	3240
1	Wetting Agent (kg)	55	590	0.85	12	7080
0.5	Fresh water (1 bbl)	0.5	0	0.236	343	0
	Total Cost (USD)					397352
	Total volume (bbl)					3122.08
	MD (ft)					9386
	Cost/bbl					127.271
	Cost/ft					42.3345
	bbl/ft					0.332632
	RIEBM (16" hole)	Imported						RIEBM (16" hole)	Local
	PRODUCT	UNIT SIZE	UNIT PRICE (USD)	CONC.: ppb/bbl	Sxs/drm/bbl	TOTAL COST (USD)		PRODUCT	UNIT SIZE	UNIT PRICE (USD)	CONC.: ppb/bbl	Sxs/drm/bbl	TOTAL COST (USD)
	Imported Base Oil (bbl)	1	266.65	0.64	464	123726		Polytriethanolamine Base Oil (bbl)	1	96.65	0.64	464	44845.6
	Primary Emulsifier (kg)	25	15	6	174	2610		Primary Emulsifier (kg)	25	15	6	174	2610
	Secondary Emulsifier (gal)	55	295	3	40	11800		Secondary Emulsifier (gal)	55	295	3	40	11800
	Lime (kg)	25	13.5	4	116	1566		Lime (kg)	25	13.5	4	116	1566
	Soltex (kg)	25	108	4	116	12528		Soltex (kg)	25	108	4	116	12528
	CaCO3 F/M (kg)	50	21	8	116	2436		CaCO3 F/M (kg)	50	21	8	116	2436
	Barite (1 mt)	1000	400	219	159	63600		Barite (1 mt)	1000	400	219	159	63600
	Calcium Chloride (kg)	25	24.35	30	870	21184.5		Calcium Chloride (kg)	25	24.35	30	870	21184.5
	Rheology Modifier (gal)	55	810	1	14	11340		Rheology Modifier (gal)	55	810	1	14	11340
	Wetting Agent (kg)	55	590	0.85	12	7080		Wetting Agent (kg)	55	590	0.85	12	7080
	Fresh water (bbl)	1	0	0.236	172	0		Fresh water (bbl)	1	0	0.236	172	0
	Total Cost (USD)					257870		Total Cost (USD)					178990
	Total volume (bbl)					2972.36		Total volume (bbl)					2972.36
	MD (ft)					5010		MD (ft)					5010
	Cost/bbl					86.756		Cost/bbl					60.2182
	Cost/ft					51.4711		Cost/ft					35.7266
	bbl/ft					0.593285		bbl/ft					0.593285
	RIEBM (12.25" hole)	Imported						RIEBM (12.25" hole)	Local
	PRODUCT	UNIT SIZE	UNIT PRICE (USD)	CONC.: ppb/bbl	Sxs/drm/bbl	TOTAL COST (USD)		PRODUCT	UNIT SIZE	UNIT PRICE (USD)	CONC.: ppb/bbl	Sxs/drm/bbl	TOTAL COST (USD)
	Imported Base Oil (bbl)	1	266.65	0.64	464	123726		Polytriethanolamide	1	96.65	0.64	464	44845.6
	Primary Emulsifier (kg)	25	15	6	174	2610		Primary Emulsifier (kg)	25	15	6	174	2610
	Secondary Emulsifier (gal)	55	295	3	40	11800		Secondary Emulsifier (gal)	55	295	3	40	11800
	Organophilic Clay (kg)	25	88	8	232	20416		Organophilic Clay (kg)	25	88	8	232	20416
	Lime (kg)	25	13.5	4	116	1566		Lime (kg)	25	13.5	4	116	1566
	Soltex (kg)	25	108	4	116	12528		Soltex (kg)	25	108	4	116	12528
	CaCO3 F/M (kg)	50	21	8	116	2436		CaCO3 F/M (kg)	50	21	8	116	2436
	Barite (1 mt)	1000	400	219	159	63600		Barite (1 mt)	1000	400	219	159	63600
	Calcium Chloride (kg)	25	24.35	30	870	21184.5		Calcium Chloride (kg)	25	24.35	30	870	21184.5
	Rheology Modifier (gal)	55	810	1	14	11340		Rheology Modifier (gal)	55	810	1	14	11340
	Wetting Agent (kg)	55	590	0.85	12	7080		Wetting Agent (kg)	55	590	0.85	12	7080
	Fresh water (bbl)	1	0	0.236	172	0		Fresh water (bbl)	1	0	0.236	172	0
	Total Cost (USD)					278286		Total Cost (USD)					199406
	Total volume (bbl)					3122.08		Total volume (bbl)					3122.08
	MD (ft)					9386		MD (ft)					9386
	Cost/bbl					89.1347		Cost/bbl					63.8695
	Cost/ft					29.6491		Cost/ft					21.2451
	bbl/ft					0.332632		bbl/ft					0.332632
	8.5" hole
	PRODUCT	UNIT (kg)	UNIT COST ($)	CONC.: ppb/bbl	QUANTITY	TOTAL COST ($)
	Caustic Soda	25	75	0.25	7	525
	Soda Ash	25	32	0.25	7	224
	Thixsal	25	620	4	106	65720
	KCl	1000	1450	100	66	95700
	FLC	25	198	5	132	26136
	CaCO3 (Fine& Medium)	50	21	74.71	985	20685
	XCD Polymer	25	312	2	53	16536
	Plugsal	25	63	10	264	16632
	Total Cost (USD)					242158
	Total volume (bbl)					2868.57
	MD (ft)					9513
	Cost/bbl					84.4177
	Cost/ft					25.4555
	bbl/ft					0.301542
